# Supplementary material for: Dual Feedforward Loops Modulate Type I Interferon Responses and Induce Selective Gene Expression during TLR4 Activation
Source: iScience. 2020 Feb 1;23(2):100881. doi: 10.1016/j.isci.2020.100881 (PMC7021547; doi:10.1016/j.isci.2020.100881)
Supplement: Data S1. Chimeric Feedforward Loops Models of TLR4 Signaling Pathway, Related to Figure 4 [file mmc2.zip]

Archive with 39 entries (35 files):
- model/
- model/model for FFL analysis (Figure S4)/
- model/model for FFL analysis (Figure S4)/ODE_C1FFLAND.m
- model/model for FFL analysis (Figure S4)/ODE_C1FFLOR.m
- model/model for FFL analysis (Figure S4)/ODE_LINEAR.m
- model/model for FFL analysis (Figure S4)/getinitialdata.m
- model/model for FFL analysis (Figure S4)/getpara.m
- model/model for FFL analysis (Figure S4)/sim_FFLAND_k3_vs_CV_C.m
- model/model for FFL analysis (Figure S4)/sim_k3vsk4_vs_CV _C.m
- model/model for FFL analysis (Figure S4)/sim_output.m
- model/model for FFL analysis (Figure S4)/sim_stochastic.m
- model/model for FFL analysis (Figure S4)/sim_stochasticoutput.m
- model/model for FFL analysis of TLR4 (Figure 4)/
- model/model for FFL analysis of TLR4 (Figure 4)/PathwayODE_FFL1.m
- model/model for FFL analysis of TLR4 (Figure 4)/PathwayODE_FFL2.m
- model/model for FFL analysis of TLR4 (Figure 4)/PathwayODE_bothFFL.m
- model/model for FFL analysis of TLR4 (Figure 4)/PathwayODE_noFFL.m
- model/model for FFL analysis of TLR4 (Figure 4)/fit_Objfun.m
- model/model for FFL analysis of TLR4 (Figure 4)/fit_pattern_search.m
- model/model for FFL analysis of TLR4 (Figure 4)/getexpdata.m
- model/model for FFL analysis of TLR4 (Figure 4)/getinitialdata.m
- model/model for FFL analysis of TLR4 (Figure 4)/getpara.m
- model/model for FFL analysis of TLR4 (Figure 4)/sim_k3vsk4_vs_CVTBK1.m
- model/model for FFL analysis of TLR4 (Figure 4)/sim_output.m
- model/model for FFL analysis of TLR4 (Figure 4)/sim_stochastic.m
- model/model for FFL analysis of TLR4 (Figure 4)/sim_stochasticoutput.m
- model/model for TLR4 (Figure S3 Figure 4B and Figure 5)/
- model/model for TLR4 (Figure S3 Figure 4B and Figure 5)/PathwayODEswithgenes.m
- model/model for TLR4 (Figure S3 Figure 4B and Figure 5)/fit_Objfun.m
- model/model for TLR4 (Figure S3 Figure 4B and Figure 5)/fit_pattern_search.m
- model/model for TLR4 (Figure S3 Figure 4B and Figure 5)/getexpdata.m
- model/model for TLR4 (Figure S3 Figure 4B and Figure 5)/getinitialdata.m
- model/model for TLR4 (Figure S3 Figure 4B and Figure 5)/getpara.m
- model/model for TLR4 (Figure S3 Figure 4B and Figure 5)/getrawpara.m
- model/model for TLR4 (Figure S3 Figure 4B and Figure 5)/sim_hill.m
- model/model for TLR4 (Figure S3 Figure 4B and Figure 5)/sim_local_sensitivity.m
- model/model for TLR4 (Figure S3 Figure 4B and Figure 5)/sim_output.m
- model/model for TLR4 (Figure S3 Figure 4B and Figure 5)/sim_stochastic.m
- model/model for TLR4 (Figure S3 Figure 4B and Figure 5)/sim_stochasticoutput (for Figure 4B).m
