# Supplementary material for: Dual Feedforward Loops Modulate Type I Interferon Responses and Induce Selective Gene Expression during TLR4 Activation
Source: iScience. 2020 Feb 1;23(2):100881. doi: 10.1016/j.isci.2020.100881 (PMC7021547; doi:10.1016/j.isci.2020.100881)
Supplement: Data S1. Chimeric Feedforward Loops Models of TLR4 Signaling Pathway, Related to Figure 4 [file mmc2.zip › model/model for FFL analysis (Figure S4)/ODE_LINEAR.m]

function dy=ODE_LINEAR(t,Y)

global para total
k(1:4)=para(1:4);
d(1:4)=para(5:8);
A=total(1);
B=total(2);
C=total(3);

dy=[-d(1)*Y(1);                         % S 
    k(1)*Y(1)*(A-Y(2))-d(2)*Y(2);       % A
    k(2)*(B-Y(3))*Y(2)-d(3)*Y(3);       % B
    k(3)*Y(3)*(C-Y(4))-d(4)*Y(4);       % C
    ];
return
