# Supplementary material for: Dual Feedforward Loops Modulate Type I Interferon Responses and Induce Selective Gene Expression during TLR4 Activation
Source: iScience. 2020 Feb 1;23(2):100881. doi: 10.1016/j.isci.2020.100881 (PMC7021547; doi:10.1016/j.isci.2020.100881)
Supplement: Data S1. Chimeric Feedforward Loops Models of TLR4 Signaling Pathway, Related to Figure 4 [file mmc2.zip › model/model for FFL analysis (Figure S4)/sim_FFLAND_k3_vs_CV_C.m]

% for Fig.1D
global para total
sigma=1.5;
total=[3,3,3];
num=100;
tspan=0:1/60:6;
paraset(1:101,1)=10.^(-4:0.08:4);
y0=getinitialdata();
random=10.^normrnd(0,sigma,[num,1]);
for g=1:size(paraset,1)
        for i=1:length(random)
            para=getpara();
            para(1)=para(1)*random(i);
            para(3)=paraset(g,1);
            [t,Y]=ode45('ODE_C1FFLAND',tspan,y0);
            
            FFLANDAsummary(:,i)=Y(:,2);
            [FFLANDmaximal.A(i),~]=max(FFLANDAsummary(:,i));
            
            FFLANDBsummary(:,i)=Y(:,3);
            [FFLANDmaximal.B(i),~]=max(FFLANDBsummary(:,i));
            
            FFLANDCsummary(:,i)=Y(:,4);
            [FFLANDmaximal.C(i),~]=max(FFLANDCsummary(:,i));
        end
        
        CVFFLAND(g,1)=std(FFLANDmaximal.A)./mean(FFLANDmaximal.A);
        CVFFLAND(g,2)=std(FFLANDmaximal.B)./mean(FFLANDmaximal.B);
        CVFFLAND(g,3)=std(FFLANDmaximal.C)./mean(FFLANDmaximal.C);
        disp(g)
end
