# Supplementary material for: Dual Feedforward Loops Modulate Type I Interferon Responses and Induce Selective Gene Expression during TLR4 Activation
Source: iScience. 2020 Feb 1;23(2):100881. doi: 10.1016/j.isci.2020.100881 (PMC7021547; doi:10.1016/j.isci.2020.100881)
Supplement: Data S1. Chimeric Feedforward Loops Models of TLR4 Signaling Pathway, Related to Figure 4 [file mmc2.zip › model/model for FFL analysis (Figure S4)/sim_k3vsk4_vs_CV _C.m]

clear all
global para total
j=2;  % using C1-FFL with OR logic
sigma=1.5;
total=[3,3,3];
num=100;
tspan=0:1/60:6;
random=10.^normrnd(0,sigma,[num,1]);
    
% solid setting of paraset (for Fig.3G)
a=1;
for g=-2:2:2
    paraset(1:101,1)=10^g;
    paraset(1:101,2)=paraset(1,1).*10.^(-2:0.04:2);
    
    for h=1:size(paraset,1)
        for i=1:length(random)
            y0=getinitialdata();
            para=getpara();
            para(3:4)=paraset(h,:);
            para(2)=para(2)*random(i);
            [t,Y]=ode45('ODE_C1FFLOR',tspan,y0);           % with FFL-1
            
            FFLORBsummary(:,i,h)=Y(:,end-1);
            [FFLORmaximal.B(i,h),~]=max(FFLORBsummary(:,i,h));
            
            FFLORCsummary(:,i,h)=Y(:,end);
            [FFLORmaximal.C(i,h),~]=max(FFLORCsummary(:,i,h));
        end
        CV(h,a)=std(FFLORmaximal.C(:,h))./mean(FFLORmaximal.C(:,h));
        disp(h)
    end
    a=a+1;
end
