# Supplementary material for: Dual Feedforward Loops Modulate Type I Interferon Responses and Induce Selective Gene Expression during TLR4 Activation
Source: iScience. 2020 Feb 1;23(2):100881. doi: 10.1016/j.isci.2020.100881 (PMC7021547; doi:10.1016/j.isci.2020.100881)
Supplement: Data S1. Chimeric Feedforward Loops Models of TLR4 Signaling Pathway, Related to Figure 4 [file mmc2.zip › model/model for FFL analysis (Figure S4)/sim_output.m]

global para total
a=1; % linear
a=2; % C1-FFL with AND logic
% a=3; % C1-FFL with OR logic
para=getpara();
tspan=0:1/60:6;
S=1;
total=[3,3,3];
y0=getinitialdata();
y0(1)=S;

if a==1
    [t,Y]=ode45('ODE_LINEAR',tspan,y0);     % linear
elseif a==2
    [t,Y]=ode45('ODE_C1FFLAND',tspan,y0);         % C1-FFL with AND logic
elseif a==3
    [t,Y]=ode45('ODE_C1FFLOR',tspan,y0);          % C1-FFL with OR logic
end

%% plot
name={'A','B','C'};
figure;
for i=1:3
    subplot(1,3,i);
    plot(1:361,Y(:,i+1),'k');
    title(name{i});
end
