# Supplementary material for: Dual Feedforward Loops Modulate Type I Interferon Responses and Induce Selective Gene Expression during TLR4 Activation
Source: iScience. 2020 Feb 1;23(2):100881. doi: 10.1016/j.isci.2020.100881 (PMC7021547; doi:10.1016/j.isci.2020.100881)
Supplement: Data S1. Chimeric Feedforward Loops Models of TLR4 Signaling Pathway, Related to Figure 4 [file mmc2.zip › model/model for FFL analysis (Figure S4)/sim_stochastic.m]

function maximal=sim_stochastic(sigma,paraNo)
global para total
total=[3,3,3];
num=200;
tspan=0:1/60:6;

%% change single para
random=10.^normrnd(0,sigma,[num,1]);
for i=1:length(random)
    for j=1:3
        Y=[];
        if j==1
            y0=getinitialdata();
            para=getpara();
            para(paraNo)=para(paraNo)*random(i);
            [t,Y]=ode45('ODE_LINEAR',tspan,y0);           % linear
        elseif j==2
            y0=getinitialdata();
            para=getpara();
            para(paraNo)=para(paraNo)*random(i);
            [t,Y]=ode45('ODE_C1FFLAND',tspan,y0);           % C1-FFL with AND logic
        elseif j==3
            y0=getinitialdata();
            para=getpara();
            para(paraNo)=para(paraNo)*random(i);
            [t,Y]=ode45('ODE_C1FFLOR',tspan,y0);           % C1-FFL with OR logic
        end
        
        Bsummary(:,j,i)=Y(:,3);
        [maximal.B(i,j),~]=max(Bsummary(:,j,i));
        
        Csummary(:,j,i)=Y(:,4);
        [maximal.C(i,j),~]=max(Csummary(:,j,i));
    end
end
return
