# Supplementary material for: Dual Feedforward Loops Modulate Type I Interferon Responses and Induce Selective Gene Expression during TLR4 Activation
Source: iScience. 2020 Feb 1;23(2):100881. doi: 10.1016/j.isci.2020.100881 (PMC7021547; doi:10.1016/j.isci.2020.100881)
Supplement: Data S1. Chimeric Feedforward Loops Models of TLR4 Signaling Pathway, Related to Figure 4 [file mmc2.zip › model/model for FFL analysis (Figure S4)/sim_stochasticoutput.m]

sigma=1.5;
paraNo=1; % for stochastic activation of A
% paraNo=2; % for stochastic activation of B
maximal=sim_stochastic(sigma,paraNo);

figure;
for i=1:3
    subplot(2,3,i)
    hist(maximal.B(:,i));
    title(['max level of B when sigma=',num2str(sigma)]);
    axis([0,4,0,80])
    ylabel('normalized valued of B');
    
    subplot(2,3,i+3)
    hist(maximal.C(:,i));
    title(['max level of C when sigma=',num2str(sigma)]);
    axis([0,4,0,100])
    ylabel('normalized valued of C');
end
