# Supplementary material for: Dual Feedforward Loops Modulate Type I Interferon Responses and Induce Selective Gene Expression during TLR4 Activation
Source: iScience. 2020 Feb 1;23(2):100881. doi: 10.1016/j.isci.2020.100881 (PMC7021547; doi:10.1016/j.isci.2020.100881)
Supplement: Data S1. Chimeric Feedforward Loops Models of TLR4 Signaling Pathway, Related to Figure 4 [file mmc2.zip › model/model for FFL analysis of TLR4 (Figure 4)/PathwayODE_noFFL.m]

function dy=PathwayODE_noFFL(t,Y)
global para total
k(1:5)=para(1:5);
d(1:5)=para(6:10);
Km(1)=para(11);
MyD88=total(1);
TRIF=total(2);
TBK1=total(3);
IRF3=total(4);

dy=[-d(1)*Y(1);                                  % S 
    0;                                           % MyD88 (not considered)
    k(2)*(TRIF-Y(3))*Y(1)-d(3)*Y(3);             % TRIF
    k(4)*Y(3)*(TBK1-Y(4))-d(4)*Y(4);             % TBK1
    k(5)*Y(4)*(IRF3-Y(5))-d(5)*Y(5);             % IRF3
    ];

return
