# Supplementary material for: Dual Feedforward Loops Modulate Type I Interferon Responses and Induce Selective Gene Expression during TLR4 Activation
Source: iScience. 2020 Feb 1;23(2):100881. doi: 10.1016/j.isci.2020.100881 (PMC7021547; doi:10.1016/j.isci.2020.100881)
Supplement: Data S1. Chimeric Feedforward Loops Models of TLR4 Signaling Pathway, Related to Figure 4 [file mmc2.zip › model/model for FFL analysis of TLR4 (Figure 4)/fit_Objfun.m]

function ObjV=fit_Objfun(rvChrom)
global para total
a=4;
if a==1
    b='PathwayODE_noFFL';
elseif a==2
    b='PathwayODE_FFL1';
elseif a==3
    b='PathwayODE_FFL2';
elseif a==4
    b='PathwayODE_bothFFL';
end
[m,~]=size(rvChrom);

ObjV=zeros(m,1);
exp=getexpdata();

time=[0;15;30;45;60;90;120;0;30;60;120;180;240;300;360;0;60;180;360];

time=time+1;

for i=1:m
    para=rvChrom(i,:);
    Y=[];
    tspan=0:1/60:6;
    
    % WT
    total=[1,1,1,1];
    y0=getinitialdata();
    [~,Y(:,:,1)]=ode45(b,tspan,y0);
    
    % MyD88-KO
    total=[0,1,1,1];
    [~,Y(:,:,2)]=ode45(b,tspan,y0);
    
    % TRIF-KO
    total=[1,0,1,1];
    [~,Y(:,:,3)]=ode45(b,tspan,y0);
    
    ObjV(i)=sum((Y(1:4:361,4,1)-exp.MyD88(1:91)).^2)+sum((Y(1:2:361,2,1)-exp.TRIF).^2)+...
        sum((Y(time(8:15),3,1)-exp.TBK1).^2)+sum((Y([time(8:15)],4,1)-exp.IRF3).^2)+...
        sum(([Y(time(16:19),3,1);Y(time(16:19),3,2);Y(time(16:19),3,3)]-exp.mixTBK1).^2); % for both FFL
end

clear para
end
