# Supplementary material for: Dual Feedforward Loops Modulate Type I Interferon Responses and Induce Selective Gene Expression during TLR4 Activation
Source: iScience. 2020 Feb 1;23(2):100881. doi: 10.1016/j.isci.2020.100881 (PMC7021547; doi:10.1016/j.isci.2020.100881)
Supplement: Data S1. Chimeric Feedforward Loops Models of TLR4 Signaling Pathway, Related to Figure 4 [file mmc2.zip › model/model for FFL analysis of TLR4 (Figure 4)/getexpdata.m]

function exp=getexpdata()
exp.MyD88=[0;5.48069810795699e-05;0.000702052157141165;0.00281145985925868;0.00693637227220626;0.0130155576955853;0.0204289987009423;0.0282965063989333;0.0357883390376223;0.0423914642087240;0.0478700254540279;0.0522569588529542;0.0556926316521973;0.0583526194372369;0.0604345914121610;0.0620104567645940;0.0632608704386252;0.0642081811083410;0.0649378596313309;0.0654840163478553;0.0658659092526619;0.0661305259569922;0.0662786774511345;0.0663324017666787;0.0663006915197751;0.0661936548810596;0.0660190346379218;0.0657831368550029;0.0654913701409384;0.0651479581363535;0.0647569552827490;0.0643213707223123;0.0638440953280452;0.0633278193910704;0.0627743800918341;0.0621861012646590;0.0615647598637252;0.0609116327827768;0.0602291250456782;0.0595178050862690;0.0587798871729656;0.0580164007381228;0.0572286414988221;0.0564182637405212;0.0555863513867802;0.0547341409323306;0.0538633748538420;0.0529748247605984;0.0520702831036958;0.0511508780411955;0.0502179091673980;0.0492728739043528;0.0483170358170384;0.0473516604143712;0.0463783201857009;0.0453981451423097;0.0444126024755889;0.0434230455246887;0.0424307211406703;0.0414370064176611;0.0404431861638001;0.0394504818606294;0.0384601863852512;0.0374734933604681;0.0364915552030176;0.0355155647796473;0.0345465765227851;0.0335856642524304;0.0326338411695661;0.0316920579553177;0.0307612283958399;0.0298422141935970;0.0289358147887572;0.0280427820330975;0.0271638076812970;0.0262995318179273;0.0254505294233736;0.0246173262919953;0.0238003974685494;0.0230001414884914;0.0222169311827956;0.0214510677075513;0.0207027953233356;0.0199723332322151;0.0192598214973563;0.0185653719033741;0.0178890567644920;0.0172308869987515;0.0165908446382746;0.0159688907316727;0.0153649005887520;0.0147787815556345;0.0142103541172968;0.0136594392515202;0.0131258325366210;0.0126092928655333;0.0121095576457492;0.0116263759715772;0.0111594158835128;0.0107084077370855;0.0102729999300447;0.00985287006557159;0.00944767753368235;0.00905706431280131;0.00868067192616339;0.00831815407462128;0.00796911471643458;0.00763322184636839;0.00731007238106258;0.00699931737916044;0.00670058179308247;0.00641349515078838;0.00613769985956669;0.00587283921776732;0.00561854313471953;0.00537448775745957;0.00514029628763449;0.00491565929267672;0.00470022247600663;0.00449366980695766;0.00429568297818870;0.00410594655088804;0.00392415856932768;0.00375003002973913;0.00358325754142068;0.00342358254177073;0.00327070938612305;0.00312439226510604;0.00298436198123280;0.00285037607702233;0.00272219479341898;0.00259958062519132;0.00248231415592118;0.00237017436255488;0.00226295466569655;0.00216044872807788;0.00206246342592146;0.00196880959256222;0.00187930356097882;0.00179377374205736;0.00171205123118852;0.00163397086451040;0.00155938563853120;0.00148813333448794;0.00142008511198148;0.00135508866623677;0.00129302163499741;0.00123374974473151;0.00117715477601913;0.00112311908741031;0.00107152796903425;0.00102227871139207;0.000975260724914427;0.000930385443439924;0.000887546157401324;0.000846662742629942;0.000807639916251851;0.000770399275457865;0.000734859414241868;0.000700943688440075;0.000668581252917583;0.000637698734929172;0.000608234927326438;0.000580118608656869;0.000553297278065636;0.000527704238875539;0.000503289452405792;0.000479996052093069;0.000457774794669989;0.000436576781653828;0.000416354226127620;0.000397065337698042;0.000378663377582167;0.000361113377373625;0.000344370969747430;0.000328402995804145;0.000313171711336608;0.000298644546376335;0.000284788296630042;0.000271573019038857;0.000258968842150553;0.000246947627161692;0.000235483022679427;0.000224549501164540;0.000214121354396687;0.000204177824233490;0.000194693479226752;0.000185649464270372;0.000177024132499998;0.000168798765092640;0.000160954952309723;0.000153474451898883;0.000146341734036320;0.000139538970746517;0.000133052796747064;0.000126867512785479;0.000120968970933064;0.000115344766411446;0.000109981261232027;0.000104866934206745;9.99901579863163e-05;9.53396897491755e-05;9.09056268436615e-05;8.66769639165534e-05;8.26455431885650e-05;7.88009663067349e-05;7.51351662260711e-05;7.16401215869148e-05;6.83070334296725e-05;6.51291660948709e-05;6.20988516408269e-05;5.92094504951056e-05;5.64544503341165e-05;5.38273784141138e-05;5.13227120392108e-05;4.89343639322644e-05;4.66570312428599e-05;4.44861087104874e-05;4.24155695531070e-05;4.04417744875383e-05;3.85595074971600e-05;3.67649371930788e-05;3.50537360191924e-05;3.34222345367091e-05;3.18665325849836e-05;3.03833754586815e-05;2.89689413293021e-05;2.76207456900715e-05;2.63349432909136e-05;2.51091110993525e-05;2.39404306973551e-05;2.28259437904910e-05;2.17634386479558e-05;2.07502965744322e-05;1.97843373905316e-05;1.88633227057939e-05;1.79851683864601e-05;1.71478608247953e-05;1.63496633461317e-05;1.55883696527706e-05;1.48627950324404e-05;1.41708590464292e-05;1.35111119903697e-05;1.28821475870223e-05;1.22823806325286e-05;1.17105692667488e-05;1.11653525705445e-05;1.06455223424612e-05;1.01498805589365e-05;9.67735585547576e-06;9.22671702623056e-06;8.79723581897113e-06;8.38761818020040e-06;7.99709216368447e-06;7.62482611287173e-06;7.26978918173779e-06;6.93134013541821e-06;6.60860381415618e-06;6.30092125624717e-06;6.00753293809993e-06;5.72784346204346e-06;5.46111136025344e-06;5.20687692336648e-06;4.96443368505311e-06;4.73325654107893e-06;4.51294355214114e-06;4.30279002532369e-06;4.10246033377819e-06;3.91145270046697e-06;3.72932788206906e-06;3.55568651846411e-06;3.39012761317719e-06;3.23227607604263e-06;3.08176869328359e-06;2.93829593788192e-06;2.80144784670375e-06;2.67103369886831e-06;2.54667846810584e-06;2.42807824847374e-06;2.31505260171301e-06;2.20725156183629e-06;2.10448056050501e-06;2.00649099707433e-06;1.91306462971198e-06;1.82398542627226e-06;1.73905618669207e-06;1.65808363653758e-06;1.58086489590311e-06;1.50727672617579e-06;1.43708300961556e-06;1.37016241537468e-06;1.30638984929779e-06;1.24555059356289e-06;1.18755826490375e-06;1.13226528960340e-06;1.07954195823060e-06;1.02927684327464e-06;9.81348681313059e-07;9.35656655474432e-07;8.92082877262135e-07;8.50553501392796e-07;8.10941626010708e-07;7.73177893658900e-07;7.37193227399320e-07;7.02859350867883e-07;6.70132473559412e-07;6.38937407925648e-07;6.09182374619335e-07;5.80819925812537e-07;5.53773162654576e-07;5.27989081387633e-07;5.03402070819224e-07;4.79963047827625e-07;4.57614719917191e-07;4.36301250760076e-07;4.15993096284872e-07;3.96621531974954e-07;3.78148879478952e-07;3.60549605898029e-07;3.43760363182525e-07;3.27752652960775e-07;3.12494154558090e-07;2.97941785169857e-07;2.84069759204310e-07;2.70841163522063e-07;2.58230976348715e-07;2.46205264837174e-07;2.34740723865929e-07;2.23813604612354e-07;2.13387458106311e-07;2.03452415131551e-07;1.93984228975742e-07;1.84948421928146e-07;1.76337337899263e-07;1.68128769514480e-07;1.60298820812623e-07;1.52835655298886e-07;1.45718458000103e-07;1.38933641803915e-07;1.32463891934672e-07;1.26295750833045e-07;1.20416004669210e-07;1.14806629416034e-07;1.09461983977503e-07;1.04367119577161e-07;9.95048648068819e-08;9.48724600976524e-08;9.04571117746156e-08;8.62438967621402e-08;8.22285962499722e-08;7.83998971765752e-08;7.47490746411490e-08;7.12687198425898e-08;6.79497758681396e-08;6.47862658969008e-08;6.17687982474064e-08;5.88926802294033e-08;5.61515078727425e-08;5.35357292657673e-08;5.10431469582033e-08;4.86676418992129e-08];

exp.TRIF=[0;5.14752064189735e-08;3.90533376967420e-07;1.25012904912559e-06;2.80683375758085e-06;5.17582684375950e-06;8.39918385611259e-06;1.24372231826447e-05;1.71893725079679e-05;2.25024084618969e-05;2.82398553314120e-05;3.42950069788464e-05;4.05854033889668e-05;4.70314276132550e-05;5.38135419769843e-05;6.04005081568205e-05;6.76499151827571e-05;7.44554859251898e-05;8.21250771545536e-05;8.94182057857675e-05;9.64341124214571e-05;0.000104804342058526;0.000111818359924772;0.000120095209665042;0.000128230286505584;0.000136063247016683;0.000144803053948724;0.000152572531796702;0.000161586229521604;0.000169424600523934;0.000178308709716707;0.000186750594137063;0.000194899772233910;0.000204060085890672;0.000212348347146568;0.000221018068308997;0.000229988676565234;0.000237871006375728;0.000247301200073896;0.000255094582594067;0.000263840772544707;0.000272559922899733;0.000280483822637768;0.000289161253588793;0.000297628847120840;0.000305283738012305;0.000314177552489642;0.000321630211251761;0.000329691963635900;0.000337942519766880;0.000345188243561189;0.000353106082205840;0.000360974257526976;0.000367929643042097;0.000375789224309072;0.000382981496068971;0.000389581832725087;0.000397331059011215;0.000403741409272465;0.000410449322291038;0.000417535450938973;0.000423821398686386;0.000430163814522404;0.000436989946751546;0.000442183432062302;0.000448979516032262;0.000454707240884025;0.000460045882575372;0.000466142920187956;0.000471727403861282;0.000476673334507261;0.000482611612611217;0.000487209972261582;0.000492293866311542;0.000497561582049432;0.000501682685617922;0.000506599858136887;0.000511375876541679;0.000515391376109863;0.000519964679391265;0.000524271972824332;0.000527622868776108;0.000532405354527945;0.000535475661628352;0.000539249382542844;0.000543180324548260;0.000546430317121064;0.000549743289086074;0.000553481004027410;0.000555695625957350;0.000559717499410288;0.000561902036476791;0.000564677751737075;0.000567804190181101;0.000570222226548613;0.000572628972137833;0.000575521329083012;0.000577092317562326;0.000580169029104456;0.000581588779201857;0.000583616515145894;0.000585924823636856;0.000587426472394525;0.000589229439985336;0.000591222382438317;0.000592269115774636;0.000594466502309377;0.000595150680972767;0.000596835054043189;0.000598067479998783;0.000598656984086000;0.000600182897948527;0.000601232836377394;0.000601821368921675;0.000603225091158867;0.000603231834411420;0.000604791313809245;0.000604545398866411;0.000605239956841262;0.000605932575433576;0.000605995915860546;0.000606463877116204;0.000606924644105106;0.000606644067687419;0.000607577671576919;0.000606384903047524;0.000607646675308068;0.000606298556693335;0.000606623436282371;0.000606530053749541;0.000606010804357473;0.000605875991655620;0.000605523847277027;0.000604908660022643;0.000604730804177959;0.000603587265776570;0.000603404238307606;0.000601804306734124;0.000601717091268049;0.000600806199770615;0.000599812111918383;0.000599271757599123;0.000597751817985760;0.000597678760237578;0.000595227979339957;0.000595529539526094;0.000592831737691029;0.000592420328670940;0.000591073811349909;0.000589581576539224;0.000588541599723252;0.000586849731239072;0.000585892028438283;0.000583601274345086;0.000583234390259119;0.000580074177543583;0.000579483359772011;0.000577392780378270;0.000575639219834250;0.000574203570882655;0.000572204410338686;0.000570700612061244;0.000568413507953268;0.000567390526225860;0.000564021517064156;0.000563519585073214;0.000560106944910436;0.000558780939015319;0.000556678580177426;0.000554439432064375;0.000552633581214833;0.000550106057764243;0.000548616694783871;0.000545419798668974;0.000544484787949533;0.000540691493903049;0.000539373769596994;0.000536140075056040;0.000534420161043190;0.000531932167527707;0.000529556922670501;0.000527314665608017;0.000524708102794434;0.000522406007010508;0.000520175556222692;0.000516650005920184;0.000515207216027352;0.000511594498505391;0.000509492843683198;0.000506947860940599;0.000504198720690117;0.000501886632457655;0.000498882620845575;0.000496891919627406;0.000493546747333134;0.000491345228650197;0.000488558620638718;0.000485230397148892;0.000482828224615051;0.000480047439357879;0.000477184027260757;0.000474707948911955;0.000471656986569101;0.000469350564943423;0.000465994506495933;0.000463940692651046;0.000460730566763336;0.000457430918803129;0.000455265569589740;0.000451664862136231;0.000449163490976834;0.000446365213572804;0.000443404633484336;0.000440801173581021;0.000437684049078088;0.000435165356830643;0.000432304933858173;0.000428633822126803;0.000427113703501972;0.000422394519844852;0.000420724306701795;0.000417069712629434;0.000414714336675028;0.000411650295065622;0.000408953105521919;0.000405864027713503;0.000403429769166463;0.000399818496495479;0.000397938771701571;0.000394406457831134;0.000391139599494128;0.000388914237019008;0.000385239440752655;0.000382806519513452;0.000379854796493008;0.000377024098321597;0.000374219481577744;0.000371405454713628;0.000368266193918237;0.000366221167978918;0.000362249717245661;0.000360247898903212;0.000357192158484868;0.000353672148246663;0.000351406033320656;0.000348295638974741;0.000345652780418947;0.000342858727741781;0.000340102240990332;0.000337200830485894;0.000334862403927046;0.000331311759563630;0.000329468860594217;0.000326415809905511;0.000322701170788455;0.000321094261713150;0.000317233787767614;0.000315234472689175;0.000312221748300587;0.000309812694828782;0.000306880771915442;0.000304581103454344;0.000301499631793569;0.000299257069528676;0.000296830373908366;0.000292944005826133;0.000291758523963512;0.000288095645501276;0.000285618112134054;0.000283122119969468;0.000280510491628949;0.000277996540535817;0.000275478938237860;0.000273001525177698;0.000270241832477960;0.000268313035853406;0.000265155405120979;0.000262898818753821;0.000261137806056939;0.000256964852988626;0.000255713167813797;0.000252652707824559;0.000250417732091338;0.000247983339564006;0.000245691872539268;0.000243291121825599;0.000240900519452358;0.000238801724974400;0.000235929094580745;0.000234305333283637;0.000231964308014325;0.000228429253453477;0.000227590250132635;0.000224367667633686;0.000222101629780811;0.000220107319342915;0.000217708589885469;0.000215679975721940;0.000213350260691671;0.000211410997854874;0.000208892486290457;0.000207205476499334;0.000205059177798436;0.000202080058369013;0.000201211119983519;0.000198585406917907;0.000195537953816833;0.000194596299257559;0.000191587162761292;0.000190137013658095;0.000187882809048976;0.000186118535064029;0.000184022888844379;0.000182075597581230;0.000180386053509463;0.000177894745619374;0.000176489977585872;0.000174947716737658;0.000171630672357481;0.000170735378744944;0.000168862152438087;0.000166025540831795;0.000164982378975501;0.000162680342035715;0.000161257148082359;0.000159257773520573;0.000157687579374446;0.000155896847645598;0.000153861700605537;0.000152805860665222;0.000150703352440387;0.000148306625481762;0.000147983797439126;0.000145489541138217;0.000143078383000727;0.000142443985538345;0.000139945001620798;0.000138846453785232;0.000137073325052240;0.000135639135459391;0.000134065988484721;0.000132335967166942;0.000131214625739906;0.000129337153936818;0.000127571886802430;0.000127125985162053;0.000124845196214818;0.000122553532496226;0.000122474024158888;0.000119982083298942;0.000118633377778843;0.000117487660755526;0.000115840595300101;0.000114715499571713;0.000113096770260830;0.000112007437131625;0.000110563378441767;0.000108943739490025;0.000108167823829633;0.000106571845096324;0.000104753585227292];

exp.IKK=[0;
    0.656080400700000;
    0.900000000000000;
    0.827989187400000;
    0.808601507100000;
    0.539868581100000;
    0.253385616600000].*0.1;

exp.TBK1=[0;
    0.806998200000000;
    0.950000000000000;
    0.789634100000000;
    0.609740700000000;
    0.467968150000000;
    0.375411330900000;
    0.231092850000000].*0.1;

exp.mixTBK1=[0;
    0.900000000000000;
    0.667433302200000;
    0.250943652900000;
    0;
    0.0942468273000000;
    0.0185860053000000;
    0;
    0;
    0.496920662100000;
    0.302233800600000;
    0.0492964992000000].*0.1;


exp.IRF3=[0;
    0;
    0.264413500000000;
    0.542500000000000;
    0.412178300000000;
    0.378983800000000;
    0.320292399500000;
    0.271861100000000].*0.1;

exp.CD38=[0;
    0.175585284280936;
    0.347408026755853;
    1;
    0;
    0.0351170568561873;
    0.131270903010033;
    0.0627090301003345;
    0;
    0.00752508361204013;
    0.00794314381270903;
    0.00877926421404682];


exp.CXCL10=[0.00754660025658441;
    0.0192438306542902;
    0.635121877594144;
    1;
    0.00120745604105351;
    0.00694287223605766;
    0.230850501848917;
    0.812240585616180;
    0.00173571805901441;
    0.000905592030790129;
    0.00128292204361935;
    0.00166025205644857];
end
