# Supplementary material for: Dual Feedforward Loops Modulate Type I Interferon Responses and Induce Selective Gene Expression during TLR4 Activation
Source: iScience. 2020 Feb 1;23(2):100881. doi: 10.1016/j.isci.2020.100881 (PMC7021547; doi:10.1016/j.isci.2020.100881)
Supplement: Data S1. Chimeric Feedforward Loops Models of TLR4 Signaling Pathway, Related to Figure 4 [file mmc2.zip › model/model for FFL analysis of TLR4 (Figure 4)/getpara.m]

function para=getpara(a)
para=[0,    0.25, 0,       4000,  7.816790967,        4.05,  0,    1.04,  0.38,  0.725,  0;
    4.1,  0.25, 55.6,    8.95,  7.816790967,           4.05,     3.1,  1.04,  0.258,  0.725,  0.00428;
    0,    0.25, 0,       4000,  9000,        4.05,  0,    1.04,  0.38,  0.12,  0;
    4.1,  0.25, 55.6,    8.95,  9000,           4.05,              3.1,  1.04,  0.258,  0.12,  0.00428];
para=para(a,:);
return
