# Supplementary material for: Dual Feedforward Loops Modulate Type I Interferon Responses and Induce Selective Gene Expression during TLR4 Activation
Source: iScience. 2020 Feb 1;23(2):100881. doi: 10.1016/j.isci.2020.100881 (PMC7021547; doi:10.1016/j.isci.2020.100881)
Supplement: Data S1. Chimeric Feedforward Loops Models of TLR4 Signaling Pathway, Related to Figure 4 [file mmc2.zip › model/model for FFL analysis of TLR4 (Figure 4)/sim_k3vsk4_vs_CVTBK1.m]

clear all
global para total
j=2;  % using FFL-1
sigma=1.5;
total=[1,1,1,1];
num=100;
tspan=0:1/60:6;
random=10.^normrnd(0,sigma,[num,1]);
    
% solid setting of paraset (for Fig.3G)
a=1;
for g=-3:1:3
    paraset(1:101,2)=10^g;
    paraset(1:101,1)=paraset(1,2).*10.^(-3:0.06:3);
    
    for h=1:size(paraset,1)
        for i=1:length(random)
            y0=getinitialdata();
            para=getpara(j);
            para(3:4)=paraset(h,:);
            para(2)=para(2)*random(i);
            [t,Y]=ode45('PathwayODE_FFL1',tspan,y0);           % with FFL-1
            
            FFL1TBK1summary(:,i,h)=Y(:,end-1);
            [FFL1maximal.TBK1(i,h),~]=max(FFL1TBK1summary(:,i,h));
            
            FFL1I3summary(:,i,h)=Y(:,end);
            [FFL1maximal.IRF3(i,h),~]=max(FFL1I3summary(:,i,h));
        end
        CV(h,a)=std(FFL1maximal.TBK1(:,h))./mean(FFL1maximal.TBK1(:,h));
        disp(h)
    end
    a=a+1;
end
