# Supplementary material for: Dual Feedforward Loops Modulate Type I Interferon Responses and Induce Selective Gene Expression during TLR4 Activation
Source: iScience. 2020 Feb 1;23(2):100881. doi: 10.1016/j.isci.2020.100881 (PMC7021547; doi:10.1016/j.isci.2020.100881)
Supplement: Data S1. Chimeric Feedforward Loops Models of TLR4 Signaling Pathway, Related to Figure 4 [file mmc2.zip › model/model for FFL analysis of TLR4 (Figure 4)/sim_output.m]

global para total
% a=1; % for no FFL
% a=2; % for FFL-1
% a=3; % for FFL-2
a=4; % for both FFL
para=getpara(a);
tspan=0:1/60:6;
S=0.2;
total=[0.1,0.1,0.1,0.1];
y0=getinitialdata();
y0(1)=S;

if a==1
    [t,Y]=ode45('PathwayODE_noFFL',tspan,y0);           % without FFL
elseif a==2
    [t,Y]=ode45('PathwayODE_FFL1',tspan,y0);          % with FFL-2
elseif a==3
    [t,Y]=ode45('PathwayODE_FFL2',tspan,y0);          % with FFL-2
elseif a==4
    [t,Y]=ode45('PathwayODE_bothFFL',tspan,y0);         % with both FFL
end

%% plot
name={'p-TBK1','p-IRF3'};
exp=getexpdata();
time=[0;15;30;45;60;90;120;150;0;30;60;120;180;240;300;360];
time=time+1;
ObjV=sum((Y(time(9:16),end-1)-exp.TBK1).^2)+sum((Y(time(9:16),end)-exp.IRF3).^2);
figure;
for i=1:2
    subplot(2,2,i);
    plot(1:361,Y(:,end-2+i),'k');
    title(name{i});
    
    if i==1
        hold on; plot(time(9:16),exp.TBK1,'O')
    end
    
    if i==2
        hold on; plot(time(9:16),exp.IRF3,'O');
        legend('sim-data','exp-data','Location','SouthEast')
    end
end
