# Supplementary material for: Dual Feedforward Loops Modulate Type I Interferon Responses and Induce Selective Gene Expression during TLR4 Activation
Source: iScience. 2020 Feb 1;23(2):100881. doi: 10.1016/j.isci.2020.100881 (PMC7021547; doi:10.1016/j.isci.2020.100881)
Supplement: Data S1. Chimeric Feedforward Loops Models of TLR4 Signaling Pathway, Related to Figure 4 [file mmc2.zip › model/model for FFL analysis of TLR4 (Figure 4)/sim_stochastic.m]

function maximal=sim_stochastic(sigma)
global para total
total=[0.1,0.1,0.1,0.1];
num=200;
tspan=0:1/60:6;

%% change single para
random=10.^normrnd(0,sigma,[num,1]);
for i=1:length(random)
    for j=1:4
        Y=[];
        if j==1
            y0=getinitialdata();
            para=getpara(j);
            para(2)=para(2)*random(i);
            [t,Y]=ode45('PathwayODE_noFFL',tspan,y0);           % without FFL
        elseif j==2
            y0=getinitialdata();
            para=getpara(j);
            para(2)=para(2)*random(i);
            [t,Y]=ode45('PathwayODE_FFL1',tspan,y0);           % with FFL-1
        elseif j==3
            y0=getinitialdata();
            para=getpara(j);
            para(2)=para(2)*random(i);
            [t,Y]=ode45('PathwayODE_FFL2',tspan,y0);           % with FFL-2
        elseif j==4
            y0=getinitialdata();
            para=getpara(j);
            para(2)=para(2)*random(i);
            [t,Y]=ode45('PathwayODE_bothFFL',tspan,y0);         % with both FFL
        end
        
        TBK1summary(:,j,i)=Y(:,end-1);
        [maximal.TBK1(i,j),~]=max(TBK1summary(:,j,i));
        
        I3summary(:,j,i)=Y(:,end);
        [maximal.IRF3(i,j),~]=max(I3summary(:,j,i));
    end
end
return
