# Supplementary material for: Dual Feedforward Loops Modulate Type I Interferon Responses and Induce Selective Gene Expression during TLR4 Activation
Source: iScience. 2020 Feb 1;23(2):100881. doi: 10.1016/j.isci.2020.100881 (PMC7021547; doi:10.1016/j.isci.2020.100881)
Supplement: Data S1. Chimeric Feedforward Loops Models of TLR4 Signaling Pathway, Related to Figure 4 [file mmc2.zip › model/model for FFL analysis of TLR4 (Figure 4)/sim_stochasticoutput.m]

sigma=1.5;
maximal=sim_stochastic(sigma);

figure;
for i=1:4
    subplot(2,4,i)
    hist(maximal.TBK1(:,i));
    axis([0,0.1,0,150])
    title(['max level of TBK1 when sigma=',num2str(sigma)]);
    xlabel('time/min');ylabel('normalized valued of TBK1');
    
    subplot(2,4,i+4)
    hist(maximal.IRF3(:,i));
    axis([0,0.1,0,200])
    title(['max level of IRF3 when sigma=',num2str(sigma)]);
    xlabel('time/min');ylabel('normalized valued of IRF3');
end
