# Supplementary material for: Dual Feedforward Loops Modulate Type I Interferon Responses and Induce Selective Gene Expression during TLR4 Activation
Source: iScience. 2020 Feb 1;23(2):100881. doi: 10.1016/j.isci.2020.100881 (PMC7021547; doi:10.1016/j.isci.2020.100881)
Supplement: Data S1. Chimeric Feedforward Loops Models of TLR4 Signaling Pathway, Related to Figure 4 [file mmc2.zip › model/model for TLR4 (Figure S3 Figure 4B and Figure 5)/PathwayODEswithgenes.m]

function dy=PathwayODEswithgenes(t,Y) 

global para total

k(1:12)= para(1:12);
d(1:10)= para(13:22);
Km(1:3)=para(23:25);


TLR4=total(1);
MyD88=total(2);
TRIF=total(3);
IKK=total(4);
TBK1=total(5);
IRF3=total(6);


dy=[-k(1)*Y(1)+d(1)*Y(2);                                                                    % unbound LPS
    k(1)*Y(1)*(TLR4-Y(2)-Y(3))-d(1)*Y(2)-k(2)*Y(2);                                          % activated TLR4-LPS on cell membrane
    k(2)*Y(2)-d(2)*Y(3);                                                                     % activated TLR4-LPS in endosome
    k(3)*(MyD88-Y(4))*Y(2)^3/(Km(1)^3+Y(2)^3)-d(3)*Y(4);                                     % activated MyD88
    k(4)*Y(3)*(TRIF-Y(5)-Y(8))-d(4)*Y(5)-k(9)*Y(7)*Y(5)+d(7)*Y(8);                           % activated TRIF (not phosphorylated)
    (k(5)*Y(4)+k(6)*Y(5))*(IKK-Y(6))-d(5)*Y(6);                                              % phosphorylated IKKb
    (k(7)*Y(4)+k(8)*Y(5))*(TBK1-Y(7))-d(6)*Y(7);                                             % phosphorylated TBK1
    k(9)*Y(7)*Y(5)-d(7)*Y(8);                                                                % phosphorylated TRIF
    k(10)*Y(7)*Y(8)*(IRF3-Y(9))-d(8)*Y(9);                                                   % phosphorylated IRF3
    k(11)*Y(9)/(Km(2)+Y(9))-d(9)*Y(10);                                                      % gene dependent on MyD88 (CD38)
    k(12)*Y(9)/(Km(3)+Y(9))-d(10)*Y(11);                                                     % gene independent of MyD88 (CXCL10)
    ];

return
