# Supplementary material for: Dual Feedforward Loops Modulate Type I Interferon Responses and Induce Selective Gene Expression during TLR4 Activation
Source: iScience. 2020 Feb 1;23(2):100881. doi: 10.1016/j.isci.2020.100881 (PMC7021547; doi:10.1016/j.isci.2020.100881)
Supplement: Data S1. Chimeric Feedforward Loops Models of TLR4 Signaling Pathway, Related to Figure 4 [file mmc2.zip › model/model for TLR4 (Figure S3 Figure 4B and Figure 5)/fit_Objfun.m]

function ObjV=fit_Objfun(parameter)
global para total
total=[0.02,0.1,0.1,0.1,0.1,0.1];

[m,~]=size(parameter);

ObjV=zeros(m,1);
exp=getexpdata();

time=[0;15;30;45;60;90;120;0;30;60;120;180;240;300;360;0;60;180;360;0;120;240;360];

time=time+1;
para=getpara();

for i=1:m
    para=parameter(i,:);

    Y=[];
    tspan=0:1/60:6;
    
    % WT
    y0=getinitialdata();
    [~,Y(:,:,1)]=ode45('PathwayODEswithgenes',tspan,y0);
    
    % MyD88-KO
    total=[0.02,0,0.1,0.1,0.1,0.1]; 
    [~,Y(:,:,2)]=ode45('PathwayODEswithgenes',tspan,y0);
    
    % TRIF-KO
    total=[0.02,0.1,0,0.1,0.1,0.1]; 
    [~,Y(:,:,3)]=ode45('PathwayODEswithgenes',tspan,y0);
    
    ObjV(i)=sum((Y(1:4:361,4,1)-exp.MyD88(1:91)).^2)+sum((Y(1:181,5,1)-exp.TRIF).^2)+sum((Y(time(8:15),7,1)-exp.TBK1).^2)+...
        sum((Y(time(1:7),6,1)-exp.IKK).^2)+sum((Y([time(8:15)],9)-exp.IRF3).^2)+...
        sum(([Y(time(16:19),7,1);Y(time(16:19),7,2);Y(time(16:19),7,3)]-exp.mixTBK1).^2)+...
        sum(([Y(time(20:23),10,1);Y(time(20:23),10,2);Y(time(20:23),10,3)]-exp.CD38).^2)+...
        sum(([Y(time(20:23),11,1);Y(time(20:23),11,2);Y(time(20:23),11,3)]-exp.CXCL10).^2);
end

clear para
end
