# Supplementary material for: Dual Feedforward Loops Modulate Type I Interferon Responses and Induce Selective Gene Expression during TLR4 Activation
Source: iScience. 2020 Feb 1;23(2):100881. doi: 10.1016/j.isci.2020.100881 (PMC7021547; doi:10.1016/j.isci.2020.100881)
Supplement: Data S1. Chimeric Feedforward Loops Models of TLR4 Signaling Pathway, Related to Figure 4 [file mmc2.zip › model/model for TLR4 (Figure S3 Figure 4B and Figure 5)/fit_pattern_search.m]

options = psoptimset('MaxFunEvals',20000,'TolX',0.005,'Display','iter');
simnum=15;
NVAR = 25;
rawpara=getrawpara();
ub = 20.*rawpara;
lb = 0.05.*rawpara;
fitfcn = @(x) fit_Objfun(x);
output=zeros(simnum,NVAR);
fvaloutput=zeros(simnum,1);
for i=1:simnum
    x0 = lognrnd(1,2,1,NVAR);
    x0(x0>100) = 100;
    [x,fval,exitflag] = patternsearch(fitfcn, x0,[],[],[],[],lb,ub,[],options);
    output(i,:)=x;
    fvaloutput(i)=fval;
    save([date(),' psoptipara-1.mat'])
end
