# Supplementary material for: Dual Feedforward Loops Modulate Type I Interferon Responses and Induce Selective Gene Expression during TLR4 Activation
Source: iScience. 2020 Feb 1;23(2):100881. doi: 10.1016/j.isci.2020.100881 (PMC7021547; doi:10.1016/j.isci.2020.100881)
Supplement: Data S1. Chimeric Feedforward Loops Models of TLR4 Signaling Pathway, Related to Figure 4 [file mmc2.zip › model/model for TLR4 (Figure S3 Figure 4B and Figure 5)/getexpdata.m]

function exp=getexpdata()
exp.MyD88=[0,0.0101744529274608,0.0186576051316258,0.0176415075873556,0.0156840670172860,0.0138395752826042,0.0122307337002353,0.0108564570129303,0.00969525664906498,0.00871526157768791,0.00788715921298163,0.00718376173922159,0.00658195262217936,0.00606284849345430,0.00561104543498265,0.00521425339227898,0.00486273029028455,0.00454884433909769,0.00426632558237569,0.00401035683724083,0.00377694194102803,0.00356285942094109,0.00336566637952312,0.00318335373800214,0.00301411428541760,0.00285679809280660,0.00271004883430600,0.00257283880539622,0.00244442008755544,0.00232398177411024,0.00221090897852836,0.00210466454251294,0.00200470680199326,0.00191059611696117,0.00182194738356498,0.00173836693344386,0.00165952821611163,0.00158513631786933,0.00151488741899524,0.00144853431587223,0.00138583279075456,0.00132655812991011,0.00127050103329008,0.00121746663537025,0.00116727341332647,0.00111975192807103,0.00107474336666180,0.00103209996654424,0.000991682640700332,0.000953361431197756,0.000917015128209997,0.000882527793346146,0.000849794961138731,0.000818713544056895,0.000789189649928568,0.000761135805074497,0.000734468712395605,0.000709108628268860,0.000684984326689640,0.000662026098946238,0.000640169372081385,0.000619352943504806,0.000599520006528629,0.000580616502650982,0.000562592011713145,0.000545398861793878,0.000528992122615998,0.000513329844305149,0.000498372081756983,0.000484081643765430,0.000470423192319900,0.000457363582834731,0.000444871624931170,0.000432917671248927,0.000421474106248362,0.000410514565634778,0.000400014405398714,0.000389950246663008,0.000380299894419749,0.000371042792803746,0.000362159279701586,0.000353630504338206,0.000345439310887442,0.000337568642295779,0.000330003226690970,0.000322727924644939,0.000315728799244170,0.000308992618193918,0.000302506578739277,0.000296259017547278,0.000290238321094505,0.000284434031888889,0.000278835721535741,0.000273433874157971,0.000268219686618302,0.000263184053353640,0.000258318718072862,0.000253616229109113,0.000249068882581993,0.000244669532769210,0.000240411790079238,0.000236289086905025,0.000232295213890772,0.000228424673910909,0.000224671855635278,0.000221031365494938,0.000217498454411561,0.000214068312481802,0.000210736254423914,0.000207498169570544,0.000204349910572870,0.000201287386053392,0.000198307038600494,0.000195405316782966,0.000192578620158975,0.000189823865588046,0.000187137996290932,0.000184517828592481,0.000181960676672808,0.000179463891641411,0.000177024691156133,0.000174640717963630,0.000172309657373785,0.000170029286594894,0.000167797282191290,0.000165611441504506,0.000163470289200084,0.000161371460897316,0.000159313187120860,0.000157294023191460,0.000155311885342700,0.000153365501399889,0.000151453388066704,0.000149573776959976,0.000147725666810959,0.000145907431488770,0.000144117697839838,0.000142355565135426,0.000140619544067304,0.000138908590079496,0.000137221831824401,0.000135557977815758,0.000133916231575818,0.000132295624089317,0.000130695078596794,0.000129114041515039,0.000127551468808881,0.000126006544201885,0.000124478722061140,0.000122967088929123,0.000121471067679636,0.000119990105737195,0.000118523372555170,0.000117070219253486,0.000115630445407006,0.000114203229632468,0.000112787963987484,0.000111384434622212,0.000109992135568759,0.000108610476318538,0.000107239094565550,0.000105877819745396,0.000104526076222663,0.000103183443254610,0.000101849898577965,0.000100524938927260,9.92082113529685e-05,9.78996969513719e-05,9.65992455542422e-05,9.53064349098706e-05,9.40209959972489e-05,9.27427577596548e-05,9.14715726432543e-05,9.02071550860967e-05,8.89493630045482e-05,8.76984208341125e-05,8.64540116002542e-05,8.52160072311666e-05,8.39844578838144e-05,8.27592234411335e-05,8.15402018799171e-05;]'.*0.1;

exp.TRIF=[6.07403278779426e-33,0.000540066323695168,0.00471923909589450,0.0128919094329297,0.0228776982400219,0.0328888436024046,0.0419288180503430,0.0495798964949043,0.0557769682355492,0.0606382081961889,0.0643601862351022,0.0671521462697114,0.0692057453515241,0.0706840729200381,0.0717194992174767,0.0724156395127193,0.0728525726954062,0.0730904102408318,0.0731763559274142,0.0731466637639747,0.0730276745150384,0.0728403265992618,0.0725992354578502,0.0723154331255203,0.0719982843401817,0.0716543419353243,0.0712902984707589,0.0709099793070635,0.0705163841868965,0.0701126495456996,0.0697007473417768,0.0692823162163753,0.0688590383754449,0.0684320898038280,0.0680023960452569,0.0675709385700598,0.0671384028899899,0.0667053683292014,0.0662724577403711,0.0658400990562654,0.0654087007926990,0.0649786315235496,0.0645502249899156,0.0641237787042789,0.0636995583219586,0.0632778033442631,0.0628587314525877,0.0624425413942321,0.0620294147994081,0.0616195178885060,0.0612130015941746,0.0608100073662842,0.0604106612637415,0.0600150852003194,0.0596233857705188,0.0592356589498778,0.0588519942567398,0.0584724755206923,0.0580971731813806,0.0577261541389225,0.0573594765041950,0.0569971927032908,0.0566393476260573,0.0562859814202330,0.0559371275286137,0.0555928141375580,0.0552530638572328,0.0549178936842246,0.0545873159550315,0.0542613376752165,0.0539399616224855,0.0536231859614162,0.0533110045626644,0.0530034075682908,0.0527003807267889,0.0524019065584769,0.0521079636777176,0.0518185275148462,0.0515335706352124,0.0512530617348814,0.0509769670401575,0.0507052504608769,0.0504378721024638,0.0501747916927942,0.0499159644919702,0.0496613454642118,0.0494108865650596,0.0491645380003169,0.0489222489220578,0.0486839656531896,0.0484496345732647,0.0482191990838890,0.0479926030327377,0.0477697878365037,0.0475506931485132,0.0473352600127561,0.0471234273154653,0.0469151319218629,0.0467103126115406,0.0465089068544297,0.0463108499757701,0.0461160789888572,0.0459245304222797,0.0457361389098694,0.0455508403934286,0.0453685708497408,0.0451892647071597,0.0450128575298923,0.0448392853154478,0.0446684826940833,0.0445003854509539,0.0443349301670336,0.0441720520996919,0.0440116875621385,0.0438537742332988,0.0436982484271613,0.0435450474353375,0.0433941101292955,0.0432453742692179,0.0430987784867716,0.0429542629399550,0.0428117670643916,0.0426712311133933,0.0425325972588017,0.0423958058542247,0.0422607982584693,0.0421275207479876,0.0419959136926128,0.0418659215384472,0.0417374910174630,0.0416105643638254,0.0414850896131565,0.0413610132828135,0.0412382798399725,0.0411168415200574,0.0409966437933759,0.0408776349247101,0.0407597685474251,0.0406429915962074,0.0405272559651422,0.0404125154503047,0.0402987192342545,0.0401858230419356,0.0400737801415342,0.0399625422702028,0.0398520691911690,0.0397423130618564,0.0396332296585197,0.0395247792460390,0.0394169159889195,0.0393095998851394,0.0392027913688609,0.0390964459356316,0.0389905223600529,0.0388849877748475,0.0387797977395724,0.0386749117918089,0.0385702971590587,0.0384659153687297,0.0383617262985886,0.0382576945697391,0.0381537889265876,0.0380499694027004,0.0379461993625298,0.0378424521900265,0.0377386891746642,0.0376348753855100,0.0375309822293630,0.0374269786314922,0.0373228283734803,0.0372184981337070,0.0371139593731936,0.0370091847003781,0.0369041399861075,0.0367987953564266,0.0366931269452452,0.0365871020118525,0.0364806909119707,0.0363738709560243,0.0362666120297153,0.0361588855052138;]'.*0.1;

exp.IKK=[0;
    0.656080400700000;
    0.900000000000000;
    0.827989187400000;
    0.808601507100000;
    0.539868581100000;
    0.253385616600000].*0.1;

exp.TBK1=[0;
    0.806998200000000;
    0.950000000000000;
    0.789634100000000;
    0.609740700000000;
    0.467968150000000;
    0.375411330900000;
    0.231092850000000].*0.1;

exp.mixTBK1=[0;
    0.900000000000000;
    0.667433302200000;
    0.250943652900000;
    0;
    0.0942468273000000;
    0.0185860053000000;
    0;
    0;
    0.496920662100000;
    0.302233800600000;
    0.0492964992000000].*0.1;


exp.IRF3=[0;
    0;
    0.264413500000000;
    0.542500000000000;
    0.412178300000000;
    0.378983800000000;
    0.320292399500000;
    0.271861100000000].*0.1;

exp.CD38=[0;
    0.175585284280936;
    0.347408026755853;
    1;
    0;
    0.0351170568561873;
    0.131270903010033;
    0.0627090301003345;
    0;
    0.00752508361204013;
    0.00794314381270903;
    0.00877926421404682];


exp.CXCL10=[0.00754660025658441;
    0.0192438306542902;
    0.635121877594144;
    1;
    0.00120745604105351;
    0.00694287223605766;
    0.230850501848917;
    0.812240585616180;
    0.00173571805901441;
    0.000905592030790129;
    0.00128292204361935;
    0.00166025205644857];
end
