# Supplementary material for: Dual Feedforward Loops Modulate Type I Interferon Responses and Induce Selective Gene Expression during TLR4 Activation
Source: iScience. 2020 Feb 1;23(2):100881. doi: 10.1016/j.isci.2020.100881 (PMC7021547; doi:10.1016/j.isci.2020.100881)
Supplement: Data S1. Chimeric Feedforward Loops Models of TLR4 Signaling Pathway, Related to Figure 4 [file mmc2.zip › model/model for TLR4 (Figure S3 Figure 4B and Figure 5)/getpara.m]

function para=getpara()
para=[5.59E+00
8.86E-01
2.51E+02
3.55E+01
4.31E+02
1.88E-01
5.56E+01
6.95E+00
8.71E+02
7.00E+03
6.00E-01
6.00E-01
6.93E-02
3.78E+00
2.21E+01
1.36E+00
4.89E+00
2.88E-01
5.07E+01
3.05E-01
5.00E-01
5.00E-01
4.28E-03
1.00E-02
1.00E-06
]';
return
