# Supplementary material for: Dual Feedforward Loops Modulate Type I Interferon Responses and Induce Selective Gene Expression during TLR4 Activation
Source: iScience. 2020 Feb 1;23(2):100881. doi: 10.1016/j.isci.2020.100881 (PMC7021547; doi:10.1016/j.isci.2020.100881)
Supplement: Data S1. Chimeric Feedforward Loops Models of TLR4 Signaling Pathway, Related to Figure 4 [file mmc2.zip › model/model for TLR4 (Figure S3 Figure 4B and Figure 5)/getrawpara.m]

function para=getrawpara()
para=[2.97E-02
1.40E+00
1.00E-01
2.04E-01
2.01E+01
1.02E-01
1.08E+00
2.91E-02
3.92E-01
6.55E-01
2.00E-02
2.80E-02
5.29E-02
1.00E-01
9.56E-01
2.62E-01
1.51E+00
3.04E-02
4.45E-02
5.90E-02
3.19E-03
1.82E-02
6.38E-05
5.26E-04
1.00E-05
];
return
