# Supplementary material for: Dual Feedforward Loops Modulate Type I Interferon Responses and Induce Selective Gene Expression during TLR4 Activation
Source: iScience. 2020 Feb 1;23(2):100881. doi: 10.1016/j.isci.2020.100881 (PMC7021547; doi:10.1016/j.isci.2020.100881)
Supplement: Data S1. Chimeric Feedforward Loops Models of TLR4 Signaling Pathway, Related to Figure 4 [file mmc2.zip › model/model for TLR4 (Figure S3 Figure 4B and Figure 5)/sim_hill.m]

global para total
para=getpara();
total=[0.02,0.1,0.1,0.1,0.1,0.1];

doses=0.001:0.001:1;  % ug/mL
% doses=[0,0.00001,0.0001,0.001,0.005,0.01,0.02,0.05,0.1,0.5]; % for fast simulation

for i=1:length(doses)
    y0=getinitialdata();
    y0(1)=doses(i);
    tspan=0:1/60:6;
    
    Y=[];
    [t,Y]=ode45('PathwayODEswithgenes',tspan,y0);
    output.dose(i)=doses(i);
    output.data(:,:,i)=Y;
end

% plot
name={'LPS','TLR4-LPSm','TLR4-LPSen','aMyD88','aTRIF','pIKK','pTBK1','pTRIF','aIRF3'};
ind=[6,7,9];   % check the maximal level of indictated molecule

figure;
molecule=zeros(length(doses),length(ind)); 
for i=1:length(ind)
    molecule(:,i)=max(output.data(:,ind(i),1:length(doses)));   % record the maximal level
    hold all;
    plot(log10(doses.*1000),molecule(:,i));
    axis([0,3,0,0.1])
    xlabel('log10(LPS)/ng*mL^-1')
    ylabel(['normalized level of ',name{ind(i)}])
end
legend('pIKK','pTBK1','aIRF3');
