# Supplementary material for: Dual Feedforward Loops Modulate Type I Interferon Responses and Induce Selective Gene Expression during TLR4 Activation
Source: iScience. 2020 Feb 1;23(2):100881. doi: 10.1016/j.isci.2020.100881 (PMC7021547; doi:10.1016/j.isci.2020.100881)
Supplement: Data S1. Chimeric Feedforward Loops Models of TLR4 Signaling Pathway, Related to Figure 4 [file mmc2.zip › model/model for TLR4 (Figure S3 Figure 4B and Figure 5)/sim_local_sensitivity.m]

global para total
testpara=getpara();
testtotal=[0.02,0.1,0.1,0.1,0.1,0.1];        % for WT
[m,n]=size(testpara);
perturbation=0.01;
S=0.2;
tspan=0:1/60:6;
y0=getinitialdata();
y0(1)=S;


for i=1:n+length(testtotal)
    para=testpara;
    total=testtotal;
    Y=[];
    [t,Y(:,:,1)]=ode45('PathwayODEswithgenes',tspan,y0);
    
    if i<=n
        para(i)=testpara(i)*(1+perturbation);      % perturb the level of parameters;
    else
        total(i-n)=testtotal(i-n)*(1+perturbation);   % perturb the total level of molecules
    end
    [t,Y(:,:,2)]=ode45('PathwayODEswithgenes',tspan,y0);
    
    localsensitivity(i,1)=(max(Y(:,7,2))-max(Y(:,7,1)))/max(Y(:,7,1))/perturbation;
    localsensitivity(i,2)=(max(Y(:,9,2))-max(Y(:,9,1)))/max(Y(:,9,1))/perturbation;
    
end
figure;
bar(localsensitivity(:,1:2),'group');
legend('TBK1','IRF3')
xlabel('number of parameters');ylabel('Local sensitivity');

% save([date(),'localsensitivity.mat'])
