# Supplementary material for: Dual Feedforward Loops Modulate Type I Interferon Responses and Induce Selective Gene Expression during TLR4 Activation
Source: iScience. 2020 Feb 1;23(2):100881. doi: 10.1016/j.isci.2020.100881 (PMC7021547; doi:10.1016/j.isci.2020.100881)
Supplement: Data S1. Chimeric Feedforward Loops Models of TLR4 Signaling Pathway, Related to Figure 4 [file mmc2.zip › model/model for TLR4 (Figure S3 Figure 4B and Figure 5)/sim_output.m]

global para total
para=getpara();
y0=getinitialdata();
tspan=0:1/60:6;
S=0.2;
total=[0.02,0.1,0.1,0.1,0.1,0.1];        % for WT
y0(1)=S;
[t,Y]=ode45('PathwayODEswithgenes',tspan,y0);

%% plot
name={'LPS','TLR4-LPSm','TLR4-LPSen','activated MyD88','activated TRIF','p-IKK','p-TBK1','p-TRIF','p-IRF3','CD38 mRNA','CXCL10 mRNA'};    
exp=getexpdata();
time=[0;15;30;45;60;90;120;0;30;60;120;180;240;300;360;0;60;180;360;0;120;240;360];
time=time+1;

figure;
for i=1:11
    subplot(3,4,i);
    plot(1:361,Y(:,i),'k');
    title(name{i});
    
    if i==6
        hold on; plot(time(1:7),exp.IKK,'O')
    end
    
    if i==7
        hold on; plot(time(8:15),exp.TBK1,'O')
    end
    
    if i==9
        hold on; plot(time(8:15),exp.IRF3,'O');
    end 
    
    if i==10
        hold on; plot(time(20:23),exp.CD38(1:4),'O')
        hold on; plot(time(20:23),exp.CD38(5:8),'O')
    end
    
    if i==11
        hold on; plot(time(20:23),exp.CXCL10(1:4),'O');
        hold on; plot(time(20:23),exp.CXCL10(5:8),'O');
    end 
end
