# Supplementary material for: Dual Feedforward Loops Modulate Type I Interferon Responses and Induce Selective Gene Expression during TLR4 Activation
Source: iScience. 2020 Feb 1;23(2):100881. doi: 10.1016/j.isci.2020.100881 (PMC7021547; doi:10.1016/j.isci.2020.100881)
Supplement: Data S1. Chimeric Feedforward Loops Models of TLR4 Signaling Pathway, Related to Figure 4 [file mmc2.zip › model/model for TLR4 (Figure S3 Figure 4B and Figure 5)/sim_stochastic.m]

function maximal=sim_stochastic(parameter, sigma, ind, KO)
global para total
total=[0.02,0.1,0.1,0.1,0.1,0.1];
if KO==0
    total(2)=1;
elseif KO==1
    total(2)=0;
end

num=200;
y0=getinitialdata();
tspan=0:1/60:6;

%% change single para
for h=1:length(sigma)
    I3meanvalue=[];
    I3summary=[];
    para=parameter;
    random=10.^normrnd(0,sigma(h),[num,1]);
    
    
    for j=1:length(random)
        if ind~=0
            para(ind)=parameter(ind)*random(j);
        else
            y0=getinitialdata();
            y0(1)=y0(1)*random(j);
        end
        
        Y=[];
        [t,Y]=ode45('PathwayODEswithgenes',tspan,y0);
        TBK1summary(:,j,h)=Y(:,7);
        [maximal.TBK1(j,h),~]=max(TBK1summary(:,j,h));
        
        
        
        I3summary(:,j,h)=Y(:,9);
        [maximal.IRF3(j,h),~]=max(I3summary(:,j,h));
    end
end
return
