# Supplementary material for: Dual Feedforward Loops Modulate Type I Interferon Responses and Induce Selective Gene Expression during TLR4 Activation
Source: iScience. 2020 Feb 1;23(2):100881. doi: 10.1016/j.isci.2020.100881 (PMC7021547; doi:10.1016/j.isci.2020.100881)
Supplement: Data S1. Chimeric Feedforward Loops Models of TLR4 Signaling Pathway, Related to Figure 4 [file mmc2.zip › model/model for TLR4 (Figure S3 Figure 4B and Figure 5)/sim_stochasticoutput (for Figure 4B).m]

parameter=getpara();

KO=0;   % WT
% KO=1;   % MyD88-KO

ind=4;  
name='k4';  % the activation of TRIF;
sigma=1.5;

maximal=sim_stochastic(parameter,sigma,ind,KO);    

for h=1:length(sigma)
    for i=1:length(ind)
        figure;hist(maximal.TBK1(:,i,h));
        title(['max level of TBK1 when sigma=',num2str(sigma(h))]);
        xlabel('normalized valued of TBK1');ylabel('count');
    end
end

for h=1:length(sigma)
    for i=1:length(ind)
        figure;hist(maximal.IRF3(:,i,h));
        title(['max level of IRF3 when sigma=',num2str(sigma(h))]);
        xlabel('normalized valued of IRF3');ylabel('count');
    end
end
